# Supplementary material for: Positive Association of Urinary Dimethylarsinic Acid (DMAV) with Serum 25(OH)D in Adults Living in an Area of Water-Borne Arsenicosis in Shanxi, China
Source: Toxics. 2024 Jan 18;12(1):83. doi: 10.3390/toxics12010083 (PMC10820359; doi:10.3390/toxics12010083)
Supplement: Supplementary file 1 [file toxics-12-00083-s001.zip]

Archive with 1 entries (1 files):
- Supplemental materials.pdf
